# Supplementary material for: Exosomal miR-141 promotes tumor angiogenesis via KLF12 in small cell lung cancer
Source: J Exp Clin Cancer Res. 2020 Sep 21;39:193. doi: 10.1186/s13046-020-01680-1 (PMC7504642; doi:10.1186/s13046-020-01680-1)
Supplement: Supplementary file 9 — Additional file 9 Supplementary Table 2. Target genes of miR-141 predicted by PicTar, miRDB and TargetScan. [file 13046_2020_1680_MOESM9_ESM.xlsx]

## Sheet: Sheet1
Target genes of miR-141 predicted by PicTar, miRDB and TargetScan.
ZEB2
ZFR
ATXN1
EPHA7
KLF12
MBNL3
MBNL3
MYH10
PPM1E
PRKACB
PRKACB
TCF12
TCF12
TCF12
TCF12
TCF12
WDFY3
WDFY3
DEK
HNRNPF
MAP2K4
ST3GAL3
ST3GAL3
ST3GAL3
ST3GAL3
ST3GAL3
ST3GAL3
ST3GAL3
ST3GAL3
ST3GAL3
ST3GAL3
ST3GAL3
STXBP5
CREBRF
E2F3
ELAVL2
EVI5L
PRKCE
RARB
RARB
SUPT6H
TSC1
ARHGEF18
BRD3
CDK13
CDK13
DLC1
DLC1
ELMOD1
H2AFZ
PGRMC2
TSHZ3
ZCCHC24
ACOT7
ACOT7
ACOT7
ACOT7
ACOT7
ACOT7
ATXN7
EXOC5
HMG20A
TFAP2C
TGFB2
EPHA2
GRB2
GRB2
IGDCC4
JAG1
MBNL1
MBNL1
MBNL1
MBNL1
MBNL1
MBNL1
MBNL1
MIER3
RAB38
RCOR3
SOBP
STX2
STX2
TCERG1
DR1
MAP7D1
PAPPA
PTPRG
SLC16A7
TRHDE
YWHAG
ZCCHC3
DNAJC13
GPC2
OSBPL11
PITX2
PITX2
PITX2
PPT2
PPT2
RNF145
TMEM135
CDC14A
FBXL2
GPR6
KHDRBS3
NFASC
NFASC
APBB2
DCUN1D3
SEMA6A
SPAG9
TTBK2
CYP26B1
LYPLA1
OLFM1
TADA1
ZNF644
ZNF644
ZNF644
MDM1
RAP2C
RNFT1
CDC25A
CDC25A
MYRIP
NRXN1
NRXN1
STXBP1
BRMS1L
CTNND2
SIK1
CALCR
FOXA2
FOXA2
TAF12
TNS3
HIC2
TP53INP1
YTHDF2
C1orf21
IRS2
EGR2
UBE3A
UBE3A
UBE3A
CCNE2
CCNE2
CCNE2
CHP1
HDAC4
LHX6
LHX6
TTR
BAHD1
FKBP5
PDCD4
PDCD4
PLAG1
SFPQ
SLC20A1
SPRYD3
TMED9
ASXL1
GATA6
RUNX1
RUNX1
CHD9
FOXP1
PDS5B
PDS5B
SIAH1
STAT5B
STRN
NRP1
PPP1R15B
CAMSAP2
LENG8
PPP2R2A
STAT4
CDC42
BACE1
BACE1
BACE1
BACE1
NUDCD1
OGT
OGT
OGT
SIPA1L2
TMEM237
CDK6
KCNJ2
STAT5A
YPEL5
CUL3
ARHGAP24
GLRX
SLC17A6
SON
SON
SON
SON
SON
HIPK1
HIPK1
HIPK1
KHDRBS2
PPP3R1
TNKS2
CBX1
FRMD6
KIF1C
SIRT1
LRRC8A
PEX5
SPRY4
PTP4A1
ATP6V1B2
FOXN3
ARNTL
AMPD2
AMPD2
DOLPP1
MATR3
PPP2CA
RBM7
KPNA3
PHLPP1
RBMS1
RBMS1
RBMS1
TRAPPC8
G3BP2
G3BP2
G3BP2
MED13L
PCDH8
PCDH8
PITPNB
ZBTB18
ZBTB18
RAB30
CD47
CD47
FOXA1
GPHN
IRF2BPL
KPNA4
SLC25A3
SLC25A3
SLC25A3
SLC25A3
ATP2A2
FBRS
OSBPL1A
OSBPL1A
OSBPL1A
YY1
PROSER2
CDK17
MAGI2
HOXB5
